# Supplementary material for: Expanding the Mutation Spectrum in ABCA4: Sixty Novel Disease Causing Variants and Their Associated Phenotype in a Large French Stargardt Cohort
Source: Int J Mol Sci. 2018 Jul 27;19(8):2196. doi: 10.3390/ijms19082196 (PMC6121640; doi:10.3390/ijms19082196)
Supplement: Supplementary file 1 [file ijms-19-02196-s001.zip]

Archive with 5 entries (5 files):
- Supplementary Table S1 - Variants Analysis.xlsx
- Supplementary Table S2 - Uncertain Variant Analysis.xlsx
- Supplementary Table S3 - Phenotype.xlsx
- Supplementary Table S4 - Primers.xlsx
- Supplementary Table S5 - Normal Dataset.xlsx
