# Supplementary material for: Expanding the Mutation Spectrum in ABCA4: Sixty Novel Disease Causing Variants and Their Associated Phenotype in a Large French Stargardt Cohort
Source: Int J Mol Sci. 2018 Jul 27;19(8):2196. doi: 10.3390/ijms19082196 (PMC6121640; doi:10.3390/ijms19082196)
Supplement: Supplementary file 1 [file ijms-19-02196-s001.zip › Supplementary Table S1 - Variants Analysis.xlsx]

## Sheet: Missense
Conservation and pathogenicity prediction for novel missense variants in ABCA4 found in this study. An amino acid (AA) residue was considered highly conserved if the same in all species or different in just 1 species among fishes or reptiles; moderately conserved if different in 2 to 5 species (included); not conserved if different in more than 5 species or in at least one primate. The nucleotide…
# Subject	Hz/Ho	Variant	Protein Effect	SNP ID	AA Conservation	PhyloP	ExAC frequency	Grantham Score [0-215]	PolyPhen2	SIFT	Mutation Taster	Protein Domain
CIC03734	Hz	c.53G>A	p.(Arg18Gln)	rs868543294	Highly	5,05	Unknown	43	Probably damaging	Deleterious	Disease causing	Rim ABC transporter
CIC07895 CIC07887	Hz	c.686T>C	p.(Leu229Pro)	-	Moderately	5,05	Unknown	98	Possibly Damaging	Deleterious	Disease causing	Rim ABC transporter
CIC07725	Ho	c.1019A>G	p.(Tyr340Cys)	-	Highly	4,56	Unknown	194	Probably Damaging	Deleterious	Disease causing	Rim ABC transporter
CIC05266	Hz	c.1201A>C	p.(Thr401Pro)	-	Highly	1,09	Unknown	38	Possibly Damaging	Deleterious	Disease causing	Rim ABC transporter
CIC02804	Hz	c.1252T>C	p.( Phe418Leu)	-	Highly	4,67	Unknown	22	Possibly Damaging	Deleterious	Disease causing	Rim ABC transporter
CIC09625	Ho	c.1301T>G	p.(Val434Gly)	-	Not Conserved	3,11	Unknown	109	Possibly Damaging	Deleterious	Disease causing	Rim ABC transporter
CIC01301	Hz	c.1556G>A	p.(Cys519Tyr)	-	Highly	5,69	Unknown	194	Probably Damaging	Deleterious	Disease causing	Rim ABC transporter
CIC04197	Hz	c.1706A>G	p.(Tyr569Cys)	-	Highly	1,82	Unknown	194	Possibly Damaging	Deleterious	Disease causing	Rim ABC transporter
CIC07749	Hz	c.1895T>A	p.(Ile632Asn)	-	Moderately	4,81	Unknown	149	Benign	Deleterious	Disease causing	Rim ABC transporter
CIC08724	Hz	c.2083G>C	p.(Val695Leu)	-	Moderately	4,48	Unknown	32	Possibly Damaging	Deleterious	Disease causing	Rim ABC transporter
CIC04259	Hz	c.3080A>G	p.(Tyr1027Cys)	-	Highly	3,51	Unknown	194	Probably Damaging	Deleterious	Disease causing	ABC transporter-like Rim ABC transporter ATPase, AAA+ type, core
CIC08538	Hz	c.3311T>C	p.(Leu1104Pro)	-	Highly	5,05	Unknown	98	Probably Damaging	Deleterious	Disease causing	ABC transporter-like Rim ABC transporter ATPase, AAA+ type, core
CIC02505 CIC05899	Hz	c.3811G>C	p.(Glu1271Gln)	-	Highly	6,1	Unknown	56	Probably Damaging	Deleterious	Disease causing	Rim ABC transporter
CIC07120	Hz	c.3825G>C	p.(Lys1275Asn)	-	Moderately	1,58	Unknown	94	Benign	Deleterious	Disease causing	Rim ABC transporter
CIC07744	Hz	c.4061A>C	p.(His1354Pro)	-	Moderately	4,81	Unknown	77	Benign	Deleterious	Disease causing	Rim ABC transporter
CIC07994	Hz	c.4324A>G	p.(Asn1442Asp)	-	Moderately	4,08	Unknown	23	Possibly Damaging	Tolerated	Disease causing	Rim ABC transporter
CIC09219	Hz	c.4696C>T	p.(Leu1566Phe)	rs377398404	Highly	5,77	AMR:0%-NFE:0.0015%	22	Probably Damaging	Deleterious	Disease causing	Rim ABC transporter
CIC07749	Hz	c.4700C>T	p.(Pro1567Leu)	rs752150372	Highly	4,24	AMR:0%-NFE:0%	98	Benign	Deleterious	Disease causing	Rim ABC transporter
CIC08932	Hz	c.4775G>A	p.(Gly1592Asp)	-	Highly	5,61	Unknown	94	Probably Damaging	Deleterious	Disease causing	Rim ABC transporter
CIC07960 CIC09601	Hz	c.5282C>G	p.(Pro1761Arg)	-	Moderately	2,71	Unknown	103	Probably Damaging	Deleterious	Disease causing	Rim ABC transporter
CIC07036
CIC07831	Hz	c.5332A>T	p.(Met1778Leu)	rs768206358	Highly	4,73	AMR:0.0086%-NFE:0.0015%	15	Probably Damaging	Deleterious	Disease causing	Rim ABC transporter
CIC08262	Hz	c.5342C>A	p.(Ala1781Glu)	-	Moderately	3,51	Unknown	107	Probably Damaging	Deleterious	Disease causing	Rim ABC transporter
CIC04235	Hz	c.5351T>C	p.(Leu1784Pro)	-	Moderately	4,73	Unknown	98	Probably Damaging	Deleterious	Disease causing	Rim ABC transporter
CIC08359	Hz	c.5384T>C	p.(Leu1795Ser)	-	Highly	4,73	Unknown	145	Probably Damaging	Deleterious	Disease causing	Rim ABC transporter
CIC07895	Hz	c.5621T>C	p.(Leu1874Pro)	-	Not Conserved	3,11	Unknown	98	Possibly Damaging	Deleterious	Disease causing	Rim ABC transporter
CIC03678	Hz	c.5939C>T	p.(Thr1980Ile)	-	Highly	3,92	Unknown	89	Probably Damaging	Deleterious	Disease causing	ABC transporter-like Rim ABC transporter ATPase, AAA+ type, core
CIC09857	Hz	c.6110C>A	p.(Ala2037Asp)	-	Moderately	4,4	Unknown	126	Probably Damaging	Deleterious	Disease causing	ABC transporter-like Rim ABC transporter ATPase, AAA+ type, core
CIC03710	Hz	c.6191C>T	p.(Ala2064Val)	-	Moderately	3,43	Unknown	64	Benign	Deleterious	Disease causing	ABC transporter-like Rim ABC transporter ATPase, AAA+ type, core
CIC04571	Hz	c.6250G>A	p.(Ala2084Thr)	-	Highly	6,1	Unknown	58	Probably Damaging	Deleterious	Disease causing	ABC transporter-like Rim ABC transporter ATPase, AAA+ type, core
CIC07748	Hz	c.6284A>G	p.(Asp2095Gly)	-	Highly	5,21	Unknown	94	Probably Damaging	Deleterious	Disease causing	ABC transporter-like Rim ABC transporter ATPase, AAA+ type, core
CIC07985	Hz	c.6454G>A	p.(Gly2152Ser)	-	Highly	6.26	Unknown	56	Probably Damaging	Deleterious	Disease causing	ABC transporter-like Rim ABC transporter ATPase, AAA+ type, core
CIC09374	Hz	c.6455G>T	p.(Gly2152Val)	-	Highly	6,26	Unknown	109	Probably Damaging	Deleterious	Disease causing	ABC transporter-like Rim ABC transporter
CIC08581	Hz	c.6746C>A	p.(Ala2249Asp)	-	Highly	6,1	Unknown	126	Probably Damaging	Deleterious	Disease causing	Rim ABC transporter

## Sheet: Null
Novel stop, deletions, duplications and insertions variants in ABCA4 found in this study. Nucleotide positions and translation correspond to CCDS747.1 and NP_000341.2, respectively. Hz: heterozygous; Ho: Homozygous; ExAC: Exome Aggregation Consortium; ABC: ATP Binding Cassette; AMR: American; NFE: Non-Finnish European.
# Subject	Hz/Ho	Variant	Protein Effect	SNP ID	ExAC frequency
CIC06749	Hz	c.902del	p.(Arg301Serfs*15)	-	Unknown
CIC06088	Hz	c.972T>A	p.(Cys324*)	-	Unknown
CIC09382	Hz	c.978C>A	p.(Tyr326*)	rs747540967	AMR:0.043%-NFE:0.56%
CIC07308 CIC01080 CIC04235	Hz	c.1050del	p.(Ile351Leufs*23)	-	Unknown
CIC07985	Hz	c.2169_2172dup	p.(Leu725Asnfs*42)	-	Unknown
CIC06126	Hz	c.2299del	Val767Serfs*20)	-	Unknown
CIC09405	Hz	c.2443C>T	p.(Gln815*)	-	Unknown
CIC00467	Hz	c.2572dup	p.(Asp858Gly*25)	-	Unknown
CIC04176	Hz	c.3682G>T	p.(Glu1228*)	-	Unknown
CIC01750	Hz	c.3966del	p.(Ala1324Argfs*65)	-	Unknown
CIC06727	Hz	c.4510_4535del	p.(Glu1504Profs*14)	-	Unknown
CIC08283	Hz	c.4663_4664del	p.(Gln1555Glufs*41)	-	Unknown
CIC03252	Hz	c.4689del	p.(Gly1564Glyfs*17)	-	Unknown
CIC01199	Hz	c.6181_6184del	p.(Thr2061Serfs*53)	-	Unknown
CIC08439	Hz	c.6394G>T	p.(Glu2132*)	-	Unknown
CIC06396	Hz	c.6436_6437insT	p.(Gly2146Valfs*36)	-	Unknown
CIC00130	Hz	c.6693del	p.(Ile2231Metfs*15)	-	Unknown
CIC09114	Hz	c.6704C>G	p.(Ser2235*)	-	Unknown

## Sheet: In-frame del
Novel in-frame deletion variants in ABCA4 found in this study. Nucleotide positions and translation correspond to CCDS747.1 and NP_000341.2, respectively. Hz: heterozygous; Ho: Homozygous; ExAC: Exome Aggregation Consortium; ABC: ATP Binding Cassette; AMR: American; NFE: Non-Finnish European.
# Subject	Hz/Ho	Variant	Protein Effect	SNP ID	ExAC frequency
CIC06346	Hz	c.1647_1658del	p.(Gly550_Phe553del)	-	Unknown
CIC08194	Hz	c.4178_4192del	p.(Val1393_Phe1397del)	-	Unknown

## Sheet: SS
Conservation and pathogenicity prediction for novel missense variants in ABCA4 close to splice sites. Nucleotide positions and translation correspond to CCDS747.1 and NP_000341.2, respectively. Hz: heterozygous; Ho: Homozygous; SS: Splice site.
# Subject	Hz/Ho	Variant	SNP ID	Protein Effect	Nucleotide Conservation	Distance	nearestSSType	ΔMaxEntScore	ΔNNSScore	ΔHSFScore	Splice site prediction change
						NearestSS
CIC01301	Hz	c.1556G>A	-	p.(Cys519Tyr)	Highly	2	3'	-10,00%	+1,3%	-0,20%	-3,00%
CIC02505 CIC05899	Hz	c.3811G>C	-	p.(Glu1271Asn)	Highly	-3	5'	+16,8%	+22,7%	+2,1%	+13,9%
CIC08932	Hz	c.4775G>A	-	p.(Gly1592Asp)	Highly	2	3'	+2,9%	-3,60%	-0,20%	-0,30%
CIC07748	Hz	c.6284A>G	-	p.(Asp2095Gly)	Highly	2	3'	-1,80%	+0,4%	+0,2%	-0,40%
Conservation and pathogenicity prediction for novel canonical and non canonical splice sites variants in ABCA4 found in this study. The nucleotide residue conservation was evaluated using the same criteria used for AA residue. Nucleotide positions and translation correspond to CCDS747.1 and NP_000341.2, respectively. Hz: heterozygous; Ho: Homozygous; SS: Splice site; p.?: protein has not been ana…
# Subject	Hz/Ho	Variant	SNP ID	Protein Effect	Nucleotide Conservation	ExAC frequency	SSType	ΔMaxEntScore	ΔNNSScore	ΔHSFScore	Splice site prediction change
CIC06908	Hz	c.570+1_570+8del	-	p.?	-	Unknown	5'	-100,00%	-100,00%	-100,00%	-100,00%
CIC09848	Hz	c.859-2A>G	rs769352013	p.?	Highly	AMR:0%- NFE:0%	3'	-100,00%	-100,00%	-100,00%	-100,00%
CIC08372	Hz	c.1099+1G>C	-	p.?	Highly	Unknown	5'	-100,00%	-100,00%	-100,00%	-100,00%
CIC02690	Hz	c.4129-3C>A	-	p.?	Moderately	Unknown	3'	-41,50%	-33,20%	-10,40%	-28,30%
CIC07436 CIC09382	Hz	c.5898+2T>C	-	p.?	Highly	Unknown	5'	-100,00%	-100,00%	-100,00%	-100,00%
CIC02804	Hz	c.6005+1delG	-	p.?	Highly	Unknown	5'	-100,00%	-100,00%	-100,00%	-100,00%
CIC08381	Hz	c.6816+1G>T	rs773599043	p.?	Moderately	AMR:0% - NFE:0%	5'	-100,00%	-100,00%	-100,00%	-100,00%
