# Supplementary material for: Expanding the Mutation Spectrum in ABCA4: Sixty Novel Disease Causing Variants and Their Associated Phenotype in a Large French Stargardt Cohort
Source: Int J Mol Sci. 2018 Jul 27;19(8):2196. doi: 10.3390/ijms19082196 (PMC6121640; doi:10.3390/ijms19082196)
Supplement: Supplementary file 1 [file ijms-19-02196-s001.zip › Supplementary Table S2 - Uncertain Variant Analysis.xlsx]

## Sheet: Missense
Conservation and pathogenicity prediction for novel missense variants with unclear significance in ABCA4 found in this study. An amino acid (AA) residue was considered highly conserved if the same in all species or different in just 1 species among fishes or reptiles; moderately conserved if different in 2 to 5 species (included); not conserved if different in more than 5 species or in at least o…
# Subject	Hz/Ho	Variant	Protein Effect	SNP ID	AA Conservation	PhyloP	ExAC frequency	Grantham Score [0-215]	PolyPhen2	SIFT	Mutation Taster	Protein Domain
CIC03678	Hz	c.2868C>A	p.(Asn956Lys)	-	Not Conserved	1,34	Unknown	94	Benign	Tolerated	Disease causing	ABC transporter-like Rim ABC transporter ATPase, AAA+ type, core
CIC03545	Hz	c.3409A>G	p.(Arg1137Gly)	rs765328414	Not Conserved	1,66	Unknown	125	Benign	Deleterious	Polymorphism	ABC transporter-like Rim ABC transporter ATPase, AAA+ type, core

## Sheet: SS
Conservation and pathogenicity prediction for novel canonical and non canonical splice sites variants with unclear significance in ABCA4 found in this study. The nucleotide residue conservation was evaluated using the same criteria used for AA residue. Nucleotide positions and translation correspond to CCDS747.1 and NP_000341.2, respectively. Hz: heterozygous; Ho: Homozygous; SS: Splice site; p.?…
# Subject	Hz/Ho	Variant	SNP ID	Protein Effect	Nucleotide Conservation	ExAC frequency	SSType	ΔMaxEntScore	ΔNNSScore	ΔHSFScore	Splice site prediction change
CIC05824	Hz	c.5899-3T>C	-	p.?	Not conserved	Unknown	3'	4,60%	1,30%	9,40%	4,20%

## Sheet: Conservation
Evolutionary conservation of variants judged as non-pathogenic by the criteria of our study in other orthologs. Nucleotidic positions and translation correspond to CCDS747.1 and NP_000341.2, respectively. AA: amino acid.
AA/Nucleotide position	p.956	p.1137	c.5899-3
Altered residue	K	G	C
Human	FATIQNEYFTI	GSCYLRGQAII	3'-GATCCTCT
Chimp	FATIQNEYFTI	GSCYLRGQAII	3'-GATCCTCT
Gorilla	FATIQNEYFTI	GSCYLRGQAII	3'-GATCCTCT
Orangutan	FATIQNEYFTI	GSCYLRGQAII	3'-GATCCTCT
Rhesus	FATIQNEYFTI	GSCYLRGQAII	3'-GATCCTTT
Baboon	FATIQNEYFTI	GSCYLRGQAII	3'-GATCCTCT
Marmoset	FATIQNEYFTI	GSCYLRGQAII	3'-GATCCTCT
Tarsier	FATIQNEYFTI	GSCYLRGQSII	3'-GATCTTCC
Mouse_lemur	FATIQNEYFTI	GSCYLRGQSII	3'-GATCCTCT
Bushbaby	FATIQNEYFTI	GSCYLRGQSII	3'-GATCCTCT
Tree_shrew	FATIQNEYFTI	----------------	----------------
Mouse	FATIQNEYFTI	GSCYLRGQSII	3'-GATCCTCT
Rat	FATIQNEYFTI	GSCYLRGQSII	3'-GATCCTCT
Kangaroo_rat	----------------	GSCYLRGQSII	3'-GATCCTCC
Guinea_pig	FATIQNEYFTI	GSCYLRGQSII	3'-GATTTTCC
Squirrel	FATIQNEYFTI	----------------	3'-GATCCTCT
Rabbit	FATIQNEYFTI	GSCYLRGQSII	3'-GATCCTCT
Pika	FATIQNEYFTI	GSCYLRGQSII	3'-GATCCTCT
Alpaca	----------------	GACYLRGQSII	3'-GACCCTCT
Dolphin	FATIQNEYFTI	GSCYLRGRAII	3'-GAC-CTTT
Cow	FATIQSEYFTI	GSCYLRGQSII	3'-GACCCTCT
Horse	FATIQNEYFTI	GSCYLKGQSII	3'-GACCCTCT
Cat	FATIQNEYFTI	GSCYLRGQSII	3'-GACCCTTC
Dog	FATIQNEYFTI	GSCYLRGQSII	3'-GACCCTCT
Microbat	---------EYFNI	GACYLRGQSII	3'-GACCCCCT
Megabat	FATIQNEYFTI	GACYLRGQSII	3'-GACCCCTT
Hedgehog	FATIQNEYFTI	GSCYLKGQSII	3'-GACCCTCT
Shrew	NATIQGEYFTI	GSCYLKGQSII	--------------
Elephant	FATIQNEYFTI	GSCYLRGQSII	3'-GA-CCTCT
Rock_hyrax	FATIQNEYFTI	SCYLRG-SII	3'-GA-CCCCC
Tenrec	---------------	GACYLKGQALI	3'-GA-------
Armadillo	IATIQDEYFTI	GSCYLRGQSLI	3'-GA-CCCCC
Sloth	FATIQDEYFTI	GCCQLTGQVLI	------TCTCC
Wallaby	FATIQNEYFTI	GSCYL-------	3'-GA-----C
Opossum	FATIQNEYFTI	GSCYLRGRSII	3'-GA-CTTCT
Platypus	FATIQNEYFTI	GSCYLKGQSII	--------
Chicken	FATIQGEYFTI	GSCFLKGQSII	3'-GA-------
Zebra_finch	FATIQGEYFTI	GSCFLKGQSII	3'-GA-------
Lizard	FATIQGEYFTI	GSCHLKGQSII	3'-GA-------
X_tropicalis	FATIQGEYFTI	GSCFLKGQSVI	3'-GA-------
Tetraodon	FATIQNEYFSL	GCCYLRGQSII	3'-GA-------
Fugu	FSTIQGEYFNI	GSCHLQGKSII	3'-GA-CTTGT
Stickleback	LATIQSEYFNM	GCCHLRGQSII	3'-GA-TCTCT
Medaka	LSTIHGEYFSI	GCCYLRGQSLI	3'-GA-CTTTC
Zebrafish	FATIQGEYFTL	GCCYLRGQSII	3'-GA-CCCT-
Lamprey	FSTIQGQYFNL	GCCRLKGHSII	3'-GA-------
