# Supplementary material for: Expanding the Mutation Spectrum in ABCA4: Sixty Novel Disease Causing Variants and Their Associated Phenotype in a Large French Stargardt Cohort
Source: Int J Mol Sci. 2018 Jul 27;19(8):2196. doi: 10.3390/ijms19082196 (PMC6121640; doi:10.3390/ijms19082196)
Supplement: Supplementary file 1 [file ijms-19-02196-s001.zip › Supplementary Table S3 - Phenotype.xlsx]

## Sheet: Patients
Demographic and clinical features of patients with Stargardt disease, BCVA: Best Corrected Visual Acuity; SW-AF: Short-Wavelenght Autofluorescence; NIR-AF: Near Infra-red Autofluorescence; OCT: Optical Coherence Tomography: RPE: Retinal Pigment Epithelium; CRT: Central retinal thickness; MV: Macular Volume; EZ: Ellipsoid Zone; ERG: Electroretinogram; CNV: Choroidal Neovascularization; RE: Right E…
FAM #	Patient #	Genotype*	Age of onset* (years)	Age at time of examination (years)	Duration of Disease (years)	Sex	Active Smoking	Relevant medical and ophthalmology history	Family history	Symptoms	BCVA RE/LE (logMAR)	Color vision RE/LE	Binocular Perimetry	Fundus examination* RE/LE	SW-FAF & NIR-FAF			OCT				ERG* Group
															Group*	RPE Atrophy (mm^2) RE/LE	Peripapillar Sparing* RE/LE	Foveal Sparing* RE/LE	EZ Band RE/LE	CRT (µm) RE/LE	MV (mm^3) RE/LE
102	CIC00130	NM	12	21	9	M	NONE	NONE	France	VA decrease	1/1	N/N	Relative central scotoma of 10°	I	I	Absent/Absent	Yes/Yes	no/no	Absent/Absent	111/111	7,33/7,29	I
319	CIC00467	NM	10	60	50	F	NONE	NONE	Portugal	VA decrease	1,6/1,6	n,a,	Little peripheral islands of vision	IV	II	Beyond vascular arcades/Beyond vascular arcades	no/no	no/no	Absent/Absent	74/73	3,02/3,05	III
659	CIC01080	NM	8	43	35	F	NONE	HASHIMOTO	France	VA decrease, nystagmus from 8 years	2/2	n,a,	Little peripheral islands of vision	IV	II	28,021/28,154	no/no	no/no	Absent/Absent	131/99	4,76/5,88	III
719	CIC01199	NM	10	41	31	M	NONE	NONE	French, sister with Stargardt disease	VA decrease	0,7/0,7	Aspecific/Aspecific	Central relative scotoma of 5°	I	III	Absent/Absent	Yes/Yes	no/no	Absent/Absent	150/150	7,7/7,80	I
784	CIC01301	MM	45	55	10	M	NONE	NONE	Czech Republic	VA decrease and central scotoma	1,2/1,1	Aspecific/Aspecific	Absolute central scotoma of 15°	IV	II	8,257/8,745	no/no	no/no	Absent/Absent	114/102	4,83/4,93	III
871	CIC02505	MM	61	65	4	F	NONE	NONE	France/Spain	VA decrease	1,25/1,5	N/n,a,	Central relative scotoma of 5°	II	I	Absent/Absent	Yes/Yes	yes/no	Disrupted/Disrupted	146/129	6,81/6,58	I
961	CIC02690	NM	8	17	9	F	NONE	NONE	France	VA decrease and central scotoma	1,5/1,5	n,a,	Absolute scotoma 25°	IV/III	II	0,753/ Absent	no/no	no/no	Absent/Absent	112/115	6,88/6,89	III
1037	CIC02804	NM	44	48	4	F	NONE	NONE	Polish	VA decrease and central scotoma	1,25/1	N/N	Central absolute scotoma of 5° with surrounding relative scotoma of 10°	I	I	2,582/2,497	Yes/Yes	no/no	Absent/Absent	87/85	7,14/7,51	I
1242	CIC01750	NM	9	36	27	M	NONE	NONE	French, sister with Stargardt disease	VA decrease	1,3/1,3	n,a,	Absolute central scotoma 20°	IV	II	30,28/22,097	no/no	no/no	Absent/Absent	60/61	4,21/4,28	III
1375	CIC03252	NM	15	27	12	M	NONE	NONE	French	Va decrease	1/1	Tritan/Tritan	Relative central scotoma of 10°	IV	II	1,405/1,966	Yes/Yes	no/no	Absent/Absent	132/168	6,53/6,63	II
1657	CIC03710	NM	10	23	13	M	NONE	NONE	French	VA decrease and photophobia	0,8/0,8	N/N	Relative central scotoma of 10°	IV	II	1,020/2,625	Yes/Yes	no/no	Absent/Absent	126/106	7,21/7,04	I
1673	CIC03734	MM	20	40	20	M	NONE	NONE	French	VA decrease and photophobia	0,9/0,9	N/N	Paracentral absolute scotoma at 5°	I	IV	4,67/4,36	Yes/Yes	no/no	Absent/Absent	104/106	6,93/6,93	I
1973	CIC04176	MM	20	27	7	M	NONE	NONE	French	VA decrease	0,9/0,9	N/N	Relative central scotoma of 10°	I	III	Absent/Absent	Yes/Yes	no/no	Disrupted/Disrupted	136/141	6,45/6,37	I
1992	CIC04197	MM	71	75	4	F	NONE	NONE	French , High myopia in family	VA decrease, metamorphopsy	1/1,6	N/n,a,	Central absolute scotoma of 10° and relative of 20°	IV	II	11,608/14,928	no/no	no/no	Absent/Absent	123/121	5,31/5,24	I
2021	CIC04235	NM	11	57	46	M	NONE	NONE	French	VA decrease and central scotoma	1,4/1,2	Deutan/Deutan	Absolute scotoma of 20°	IV	II	Beyond vascular arcades/Beyond vascular arcades	no/no	no/no	Absent/Absent	59/76	4,1/4,02	III
2036	CIC04259	MM	20	62	42	M	NONE	NONE	French	VA decrease	0,3/1,6	Aspecific/n,a,	Annular paracentral absolute scotoma from 10° to 40°	IV	II	33,346/35,034	no/no	yes/no	Absent/Absent	156/157	4,12/4,13	I
2232	CIC04571	MM	16	20	4	F	NONE	NONE	French	VA decrease	0,9/0,9	N/N	Relative scotoma of 10°	III	II	0,464/0,545	Yes/Yes	no/no	Disrupted/Disrupted	92/82	7,19/7,28	I
2672	CIC05266	MM	15	18	3	M	NONE	NONE	French	VA decrease and central scotoma	0,9/0,9	N/N	Relative central scotoma of 10°	I	I	Absent/Absent	Yes/Yes	no/no	Absent/Absent	148/144	7,91/7,97	I
3087	CIC05899	MM	24	42	18	F	NONE	NONE	French	VA decrease	0,9/0,8	N/N	Relative central scotoma of 10°	I	I	4,946/1358	Yes/Yes	no/no	Absent/Absent	85/110	7,58/7,67	I
3203	CIC06088	NM	17	48	31	F	NONE	NONE	French	VA decrease and central scotoma	1,2/1,2	N/N	Central absolute scotoma 10° and relative 20°	IV	II	9,84/12,036	Yes/Yes	no/no	Absent/Absent	91/81	5,56/5,40	I
3227	CIC06126	NM	41	47	6	M	NONE	NONE	French	VA decrease	0,2/0,3	Protan/Protan	Relative central scotoma of 10°	IV	II	3,529/3,445	Flecks/Flecks	yes/yes	Disrupted/Disrupted	146/123	5,71/5,20	II
3356	CIC06346	MM	35	40	5	M	1 pack/day from 10 years	NONE	Austrian/Algeria	VA decrease	0,3/0,8	Deutan/Deutan	Relative central scotoma of 10°	IV	II	0,411/0,32	Yes/Yes	no/no	Disrupted/Disrupted	111/107	8,04/7,86	I
3389	CIC06396	NM	9	27	18	M	NONE	NONE	French	VA decrease	0,9/0,9	Deutan/Deutan	Central absolute scotoma of 10°	IV	II	Beyond vascular arcades/Beyond vascular arcades	No/No	No/No	Absent/Absent	99/93	4,28/4,29	III
3652	CIC06727	NM	12	14	2	M	NONE	Strabism Surgery at 5 y/o	French, Grandmother with DMLA	VA decrease and photophobia	1,1/1,1	Protan/Protan	Central retinal sensitivity reduction	II	IV	Absent/Absent	Flecks/Flecks	yes/yes	Absent/Absent	176/178	6,68/6,63	II
3669	CIC06749	NM	42	50	8	F	NONE	Bilateral Cataract surgery at 48 y/o	Turkish	VA decrease	1,1/1,1	N/N	Relative central scotoma of 10°	I	IV	0,25/0,26	Yes/Yes	no/no	Absent/Absent	105/90	7,7/7,33	I
3783	CIC06908	NM	35	41	6	M	NONE	NONE	French, Consanguineous parents	Photophobia	0/0,2	Tritan/Tritan	Relative absolute scotoma of 5° and surrounding relative scotoma of 10°	I	I	0,299/0,195	Yes/Yes	yes/yes	Disrupted/Disrupted	130/90	7,27/7,03	I
3867	CIC07036	MM	24	31	7	F	NONE	NONE	Algeria/Spain	VA decrease and altered color vision	0,8/0,8	Tritan/Tritan	Relative scotoma 5°	I	I	Absent/Absent	Yes/Yes	no/no	Absent/Absent	121/110	7,42/7,22	I
3909	CIC07120	MM	29	60	31	F	NONE	NONE	French	VA decrease	1,1/0,6	Aspecific/Aspecific	Central relative scotoma of 10°	IV	II	12,665/14,609	Yes/Yes	no/no	Absent/Absent	94/131	5,13/5,19	I
4026	CIC07308	NM	17	26	9	F	NONE	NONE	French	VA decrease	0,9/0,9	Protan/Protan	Central relative scotoma of 2°	I	V	Absent/Absent	Yes/Yes	no/no	Preserved/Preserved	187/185	7,99/7,83	I
4110	CIC07436	NM	12	32	20	F	NONE	NONE	Portuguese	VA decrease	1/0,4	N/N	Relative paracentral scotoma of 10°	II	I	Absent/Absent	Yes/Yes	yes/yes	Disrupted/Disrupted	119/125	7,37/7,38	I
4301	CIC07725	MM	9	10	1	F	NONE	NONE	Marocco/France	VA decrease	1/1	Deutan/Deutan	Central relative scotoma 30°	III	IV	Absent/Absent	Yes/Yes	no/no	Absent/Absent	126/134	6,28/6,12	I
4312	CIC07748	MM	14	32	18	M	NONE	NONE	French	VA decrease	1,1/1,1	Aspecific/Aspecific	Central relative scotoma of 15°	III	I	Absent/Absent	Yes/Yes	no/no	Absent/Absent	125/123	6,73/6,63	II
4314	CIC07749	MM	16	30	14	F	NONE	NONE	Senegal	VA decrease	0,7/0,7	Aspecific/Aspecific	Central retinal sensitivity reduction	I	III	0,38/0,35	Yes/Yes	no/no	Disrupted/Disrupted	106/112	7,25/7,24	I
4372	CIC07744	MM	23	27	4	F	NONE	NONE	French	VA decrease	0,9/0,9	Deutan/Deutan	Absolute central scotoma 15°	IV	II	0,36/0,4	Yes/Yes	no/no	Disrupted/Disrupted	104/71	7,41/7,20	II
4373	CIC07831	MM	10	10	0	M	NONE	Strabism (Duan Syndrome type I)	French	Asymptomatic	1/0,2	N/N	Central absolute scotoma of 5° and relative scotoma of 20°	III	II	Absent/Absent	Yes/Yes	yes/yes	Disrupted/Disrupted	149/154	7,31/7,59	II
4407	CIC07887	MM	17	20	3	F	NONE	NONE	French	VA decrease	0,2/0,2	N/N	Central relative scotoma of 2°	I	V	Absent/Absent	Yes/Yes	no/no	Preserved/Preserved	195/194	8/7,99	I
4412	CIC07895	MM	16	17	1	F	NONE	NONE	French (Guadaloupe)	VA decrease	1/1	N/N	Relative central scotoma 15°	I	III	Absent/Absent	Yes/Yes	no/no	Absent/Absent	118/99	8,3/7,66	I
4447	CIC07960	NM	8	38	30	M	NONE	NONE	Turkish	VA decrease	1,1/1,1	Deutan/Deutan	Absolute scotoma of 10° and relative scotoma of 20°	IV	II	17,207/24092	no/no	no/no	Absent/Absent	76/66	5,55/5,21	II
4463	CIC07994	MM	22	24	2	F	NONE	NONE	French/Polish	Central scotoma, low vision	1/1,1	N/N	Relative central scotoma 10°	IV	II	1,62/1,79	Flecks/Flecks	no/no	Absent/Absent	100/99	6,69/6,78	III
4588	CIC08194	NM	16	19	3	M	NONE	NONE	French	VA decrease and altered color vision	0,9/1	Deutan/Deutan	Relative central scotoma 10°	I	I	Absent/Absent	Yes/Yes	no/no	Absent/Absent	145/132	8/8,05	I
4633	CIC08262	MM	12	20	8	F	NONE	NONE	French	VA decrease	0,7/0,7	N/N	Relative central scotoma 10°	II	I	Absent/Absent	Flecks/Flecks	no/no	Disrupted/Disrupted	124/123	7,21/7,35	I
4647	CIC08283	NM	48	68	20	M	NONE	NONE	French (Corsica), High myopia in family, Epiretinal Membrane OO	VA decrease	0/0,2	Tritan/Tritan	Paracentral scotoma 5-10°	III	II	14,794/14,847	no/no	yes/yes	Disrupted/Disrupted	249/247	5,84/5,81	III
4702	CIC08359	MM	20	48	28	F	NONE	NONE	French	VA decrease	1/1	N/N	Central 10° absolute scotoma, 20° relative	IV	II	7,591/10,618	Yes/Yes	no/no	Absent/Absent	75/76	6,7/6,39	I
4715	CIC08372	NM	14	14	35	M	NONE	NONE	French	VA decrease	2/1,6	n,a,/n,a,	Little peripheral islands of vision	IV	II	Beyond vascular arcades/Beyond vascular arcades	No/No	no/no	Absent/Absent	84/83	4,57/4,60	III
4722	CIC08381	NM	24	66	42	M	NONE	NONE	French	VA decrease	1/1,3	Deutan/Deutan	Big central scotoma of 50°	IV	II	7,586/7,909	Flecks/Flecks	no/no	Absent/Absent	137/134	5,26/5,07	II
4759	CIC08439	NM	43	73	30	M	NONE	NONE	French	VA decrease and photophobia	0,2/0,1	N/N	Paracentral relative scotoma of 10°	IV	II	5,556/9,049	No/No	yes/yes	Disrupted/Disrupted	250/287	6,34/6,97	II
4793	CIC07985	NM	16	18	2	M	NONE	NONE	French	VA decrease	0,7/0,7	Deutan/Deutan	Reduction of central retinal sensitivity	II	IV	Absent/Absent	Yes/Yes	no/no	Disrupted/Disrupted	114/107	7,53/6,18	I
4826	CIC08538	NM	16	36	20	F	1,5 packs/day	NONE	Marocco	VA decrease and photophobia	1,4/1	n,a,/Deutan	Central absolute scotoma of 10° surrounded by relative scotoma of 30°	IV	II	14,16/16,143	No/No	no/no	Absent/Absent	113/109	5,39/5,29	III
4855	CIC08581	MM	18	46	28	M	NONE	NONE	Italian	VA decrease and photophobia	0,9/0,9	Deutan/Deutan	Absolute central scotoma 10°	I	II	26,444/23,121	Yes/No	no/no	Absent/Absent	92/90	4,9/4,87	II
4948	CIC08724	MM	14	30	16	F	NONE	NONE	French	VA decrease	1/1	Deutan/Deutan	Absolute scotoma 20°	IV	II	1,34/1,44	Yes/Yes	no/no	Disrupted/Disrupted	152/143	6,78/6,80	I
5089	CIC08932	MM	9	11	2	F	NONE	NONE	Italian	VA decrease and photophobia	1/1	N/N	central relative scotoma of 5°	II	II	Absent/Absent	Yes/Yes	no/no	Absent/Absent	126/124	6,25/6,24	I
5205	CIC09114	NM	30	31	1	M	NONE	NONE	French	VA decrease and central scotoma	0,4/0,5	N/N	central relative scotoma of 5°	I	I	Absent/Absent	Yes/Yes	no/no	Absent/Absent	135/147	7,29/7,52	I
5282	CIC09219	MM	24	29	5	F	Occasional	NONE	French	VA decrease	0,9/0,9	N/N	central relative scotoma of 5°	II	II	Absent/Absent	Yes/Yes	yes/yes	Disrupted/Disrupted	140/152	6,96/7	I
5379	CIC09374	NM	9	9	0	F	NONE	NONE	French	VA decrease	0,9/0,9	Deutan/Deutan	Relative central scotoma 10°	II	II	Absent/Absent	Flecks/Flecks	yes/yes	Disrupted/Disrupted	160/145	6,53/6,30	II
5385	CIC09382	NM	15	17	2	F	NONE	NONE	French	VA decrease	0,7/0,7	Deutan/Deutan	Relative central scotoma 10°	III	II	Absent/Absent	Flecks/Flecks	no/no	Absent/Absent	171/181	7,21/7,26	II
5401	CIC09405	NM	8	21	13	M	NONE	NONE	Italian	VA decrease, stable from 2014	0,8/0,8	N/N	Relative scotoma 5°	I	III	2,458/ 2,587	Yes/Yes	no/no	Absent/Absent	131/124	4,47/4,51	I
5509	CIC09601	MM	35	51	16	F	NONE	NONE	Armenian	VA decrease and central scotoma LE>RE	0,1/0,9	N/Tritan	Perifoveal Scotoma	II	II	Absent/Absent	Yes/Yes	yes/yes	Disrupted/Disrupted	156/139	7,14/6,89	II
5658	CIC09848	NM	12	17	5	F	NONE	NONE	French	VA decrease	1,1/1	Deutan/Deutan	Relative scotoma 5°	II	II	Absent/Absent	Flecks/Flecks	no/no	Absent/Absent	101/107	6,59/6,75	II
5675	CIC09857	NM	12	13	1	F	NONE	NONE	French	VA decrease	0,9/0,9	Deutan/Deutan	Relative central scotoma 15°	III/II	II	Absent/Absent	Flecks/Flecks	no/no	Absent/Absent	95/93	7,06/6,90	II
5521	CIC09625	MM	9	9	0	M	NONE	NONE	French, Consenguineous parents	VA decrease	0,9/0,9	N/N	Relative scotoma 5°	I	IV	Absent/Absent	Yes/Yes	yes/yes	Disrupted/Disrupted	143/146	8,25/8,24	I

## Sheet: Uncertain Significance
Demographic and clinical features of subjects excluded from genotype-phenotype analysis because of the presence of variant with uncertain pathogenicity, BCVA: Best Corrected Visual Acuity; SW-AF: Short-Wavelenght Autofluorescence; NIR-AF: Near Infra-red Autofluorescence; OCT: Optical Coherence Tomography: RPE: Retinal Pigment Epithelium; CRT: Central retinal thickness; MV: Macular Volume; EZ: Ell…
FAM #	Patient #	Genotype*	Age of onset* (years)	Age at time of examination (years)	Duration of Disease (years)	Sex	Active Smoking	Relevant medical and ophthalmology history	Family history	Symptoms	BCVA RE/LE (logMAR)	Color vision RE/LE	Binocular Perimetry	Fundus examination* RE/LE	SW-FAF & NIR-FAF			OCT				ERG* Group
															Group*	RPE Atrophy (mm^2) RE/LE	Peripapillar Sparing* RE/LE	Foveal Sparing* RE/LE	EZ Band RE/LE	CRT (µm) RE/LE	MV (mm^3) RE/LE
1537	CIC03545	NM	22	38	16	M	NONE	NONE	Marocco	VA decrease and photophobia	1/1,2	Aspecific	Absolute central scotoma 5° Relative central scotoma of 30°	III	I	Absent/Absent	Yes/Yes	no/no	Disrupted/Disrupted	122/110	6,23/6,29	II
1627	CIC03678	MM	53	64	11	F	NONE	High Myopia; CNV OO treated in 2006 with Photodinamic therapy	French	VA decrease	1,6/1,2	n,a,/Deutan	Relative central scotoma 20°	IV	II	20,752/10,677	Yes/Yes	no/no	Absent/Absent	105/111	6,10/6,12	I
3039	CIC05824	NM	49	65	16	F	NONE	NONE	French	VA decrease and photophobia	0,4/0,9	N/N	Relative central scotoma of 10°	II	I	Absent/Absent	Yes/Flecks	no/no	Disrupted/Disrupted	147/144	7,21/7,26	II
