# Supplementary material for: Expanding the Mutation Spectrum in ABCA4: Sixty Novel Disease Causing Variants and Their Associated Phenotype in a Large French Stargardt Cohort
Source: Int J Mol Sci. 2018 Jul 27;19(8):2196. doi: 10.3390/ijms19082196 (PMC6121640; doi:10.3390/ijms19082196)
Supplement: Supplementary file 1 [file ijms-19-02196-s001.zip › Supplementary Table S4 - Primers.xlsx]

## Sheet: Sheet1
Primer sequences used for ABCA4 PCR amplification and sequencing.
ABCA4 exon	ID primer	Primer Forward (FASTA)	ID primer	Primer Reverse (FASTA)	Amplicon dimension (base pair)
1	ABCA4_1F	5'-CCCAACTAAGGGCTTATGTG-3'	ABCA4_1R	3'-CACTGCTTCAGTGCTAATCG-5'	395
2	ABCA4_2F	5'-CAACCAAAGTCCTACTGCAC-3'	ABCA4_2R	3'-GAGATAGAAGCTGCAGTGTG-5'	461
3	ABCA4_3F	5'-CTTCCCAAAAAGGCCAACTC-3'	ABCA4_3R	3'-CTCAGCAAAGCCACAAGAAC-5'	344
4	ABCA4_4F	5'-GCCTTGGCAGTATTGTAAGG-3'	ABCA4_4R	3'-GCATCTTCACCAAGGTGATG-5'	728
5	ABCA4_5F	5'-GTGTTTCCAATCGACTCTGG-3'	ABCA4_5R	3'-CCCATGATCTCTAAGGTTCC-5'	477
6	ABCA4_6F	5'-CACAAGGTATTCCCAGGTTC-3'	ABCA4_6R	3'-GATTTTTTGAGCCCTGGGAG-5'	429
7	ABCA4_7F	5'-GAGATCAGACTGTGCCTATG-3'	ABCA4_7R	3'-GGATGTGAACAGGTGCTTTG-5'	331
8	ABCA4_8F	5'-GTCAAACCAAACGTTGGAGC-3'	ABCA4_8R	3'-CTCTTTACCTAAGGCCACTC-5'	457
9	ABCA4_9F	5'-CATCAAATCCTCCAGCATGG-3'	ABCA4_9R	3'-CATTCCAGTGATGACTGTGG-5'	423
10	ABCA4_10F	5'-GTGATAGGGGCAGAAAAGAC-3'	ABCA4_10R	3'-GCGATTAACTCTTTCCTGGG-5'	303
11	ABCA4_11F	5'-GCCTTAGCATCTCTATCCTC-3'	ABCA4_11R	3'-CTCCCTTAGCAAGTCAAGTG-5'	390
12	ABCA4_12F	5'-GCATTTGACCATTTCCTGGG-3'	ABCA4_12R	3'-CACTTGACTTGCTAAGGGAG-5'	402
13	ABCA4_13F	5'-GAGAATGAGTTCCGAGTCAC-3'	ABCA4_13R	3'-GGCTCTCTCTAAAGACATGG-5'	376
14	ABCA4_14F	5'-ATCTGGGCTTTGTTCTCAACAC-3'	ABCA4_14R	3'-CCTTCAGGAGATTTCGTCTC-5'	498
15	ABCA4_15F	5'-GGGAAAATGGCATTCCTAGG-3'	ABCA4_15R	3'-CTTTCCAGGGCAGATGAATC-5'	612
16	ABCA4_16F	5'-CTGACCTTACACTGAGAGAC-3'.	ABCA4_16R	3'-GGTTCTGACAAAGAGCTTGG-5'	440
17	ABCA4_17F	5'-GCTGTTGCTTATAACACCCC-3'	ABCA4_17R	3'-CACACCGTTTACATAGAGGG-5'	391
18	ABCA4_18F	5'-GTGTGATCAGGCTTGAGTAC-3'	ABCA4_18R	3'-GAGAGAGTCAGTTTCCTAGG-5'	360
19	ABCA4_19F	5'-GCAGAATACAAGGGCCTGG-3'	ABCA4_19R	3'-GGGCCGCAAATATTTGTCAC-5'	381
20	ABCA4_20F	5'-GTGAGAGTTCTCACTGAACC-3'	ABCA4_20R	3'-CTGCAAGTAGGACAAAGGAC-5'	389
21	ABCA4_21F	5'-GTAAGATCAGCTGCTGGAAG-3'	ABCA4_21R	3'-GGTGTAACTTCACAGAGGTG-5'	333
22	ABCA4_22F	5'-CTGCTGGGTTAAGGTACCC-3'	ABCA4_22R	3'-CCAAGTCACTGATAAACCCC-5'	378
23	ABCA4_23F	5'-CAGGAAATTGCTGTACACCC-3'	ABCA4_23R	3'-CTGGTGTGTAATCTGGCATG-5'	520
24	ABCA4_24F	5'-GTGTTGACTACACTTGGCAG-3'	ABCA4_24R	3'-CCCTTTGGGAATGAAGGAAG-5'	391
25	ABCA4_25F	5'-GAGCATCAGTCCTCTGAAAG-3'	ABCA4_25R	3'-CCCAAGCTCTGTTTTGTTGG-5'	650
26	ABCA4_26F	5'-CCAACAAAACAGAGCTTGGG-3'	ABCA4_26R	3'-GGTTCAAGTGATTCTCCTGC-5'	399
27	ABCA4_27F	5'-CAAAGTGCTGAGATGACAGG-3'	ABCA4_27R	3'-CCAGCAGAATCTAAAGAGGG-5'	745
28	ABCA4_28F	5'-GTCACGTGACTTGCTCTTTG-3'	ABCA4_28R	3'-CTTCTAAGCAGCATGTGACC-5'	472
29	ABCA4_29F	5'-CAGTAAAGGCTCTGAGTTGC-3'	ABCA4_29R	3'-CCTAGGAGGTAGTGAATGTC-5'	362
30	ABCA4_30F	5'-CCAGCCTCCAAGAGAATAAG-3'	ABCA4_30R	3'-GTTAGTTTGTGAGAGACTCAG-5'	416
31	ABCA4_31F	5'-GAAGACAACAAGCAGTTTCAC-3'	ABCA4_31R	3'-GAATAACTTCTATGGTCTTCTG-5'	477
32	ABCA4_32F	5'-CCTGAAGACTGAGACTTCAG-3'	ABCA4_32R	3'-GGGTGAGAATGCTCTGAAAC-5'	392
33/34	ABCA4_33/34F	5'-GCTGGTTTGTAAAGTGGAGC-3'	ABCA4_33/34R	3'-CTAGATTTCAGCAGGAGGAG-5'	568
35	ABCA4_35F	5'-CTCCTCCTGCTGAAATCTAG-3'	ABCA4_35R	3'-GTGAGAATCCTCTCAGGATG-5'	384
36	ABCA4_36F	5'-CTTCCCAAAGCCTGACTTTG-3'	ABCA4_36R	3'-CCTTTCTGAGAAGATGTCAAG-5'	437
37	ABCA4_37F	5'-GCAAGTCGAATCAGAATCCC-3'	ABCA4_37R	3'-CAGAATCAGAAGCCAGACAG-5'	416
38	ABCA4_38F	5'-GTTCACACACATCACCTCAG-3'	ABCA4_38R	3'-GAAGAAAGTGGCACTCATCC-5'	381
39	ABCA4_39F	5'-GATGCTCTGCTGGACAAATC-3'	ABCA4_39R	3'-GAACTGAGCAAGAGCCAAAC-5'	525
40	ABCA4_40F	5'-GTTTGGCTCTTGCTCAGTTC-3'	ABCA4_40R	3'-CATGTGGGTATAAGGTCCAG-5'	316
41	ABCA4_41F	5'-GAAGCAGAAGCAAGGAAGTG-3'	ABCA4_41R	3'-GTGGTGAGTACTGAGACATC-5'	530
42	ABCA4_42F	5'-GATGTCTCAGTACTCACCAC-3'	ABCA4_42R	3'-GAATAGCTCTGCCTTATGGG-5'	310
43	ABCA4_43F	5'-GAATCTTTACACTCAGGGCC-3'	ABCA4_43R	3'-CATTGGGTCTATGTGTTGGG-5'	480
44	ABCA4_44F	5'-GAAGAGAAGAAGCAGCTTCC-3'	ABCA4_44R	3'-CTCCAAGAGAATGCACTCTC-5'	332
45	ABCA4_45F	5'-GATTTCATTCTGGAGGCGTG-3'	ABCA4_45R	3'-GAGCAACACAGGAAACAGTC-5'	377
46	ABCA4_46/47F	5'-CTCTTGGATCCACCTCCTG-3'	ABCA4_46/47R	3'-GTGTCAATGGAGAACACAGG-5'	578
48	ABCA4_48F	5'-CCACCAAGCTGAGCTTAATC-3'	ABCA4_48R	3'-GTTATGCCTCCCTCTTATGG-5'	453
49	ABCA4_49F	5'-CTAAGAAGCTAGCTCTGACC-3'	ABCA4_49R	3'-CTGTAGGAGGCATATCTGAG-5'	390
50	ABCA4_50F	5'-CTGGGTGATCTGACAGAATC-3'	ABCA4_50R	3'-GACAAGGAGCTATGCACCC-5'	632
