# Supplementary material for: Expanding the Mutation Spectrum in ABCA4: Sixty Novel Disease Causing Variants and Their Associated Phenotype in a Large French Stargardt Cohort
Source: Int J Mol Sci. 2018 Jul 27;19(8):2196. doi: 10.3390/ijms19082196 (PMC6121640; doi:10.3390/ijms19082196)
Supplement: Supplementary file 1 [file ijms-19-02196-s001.zip › Supplementary Table S5 - Normal Dataset.xlsx]

## Sheet: Sheet1
Optical Coherence Tomography (OCT) end Electrophysiological (ERG) data in a group of 320 normal volunteers. SD: Standard deviation; CRT: Central macular thickness; MV: macular volume; IT: implicit time; Amp: amplitude.
	OCT		Dark-adapted 0.01 ERG		Dark-adapted 10 ERG				Light-adapted 3.0 Flicker		Light-adapted 3.0 ERG
Age Group	CRT µm	MV mm2	b-wave IT, ms	b-wave Amp, µV	a-wave IT, ms	a-wave Amp, µV	b-wave IT, ms	b-wave Amp, µV	Period, ms	Amp, µV	a-wave IT, ms	a-wave Amp, µV	b-wave IT, ms	b-wave Amp, µV
13-30 y (n=15)	230-307	8-9.91	80-105	176-447	8.5-13	254-498	28-53	270-635	24-28	78-220	12-15	32-70	27-32	106-305
Mean (SD)	274.92 (15.92)	8.81 (0.47)	93.7 (4.9)	301.2 (75.2)	11 (1.5)	391 (63.5)	45 (3.9)	487 (98.25)	25.1 (0.7)	140 (27.25)	13.4 (0.6)	57.1 (10.5)	28.5 (1.1)	201 (42.58)
19.46 ± 6.41
31-65 y (n=15)	214-303	7.72-9.13	81-107	101-389	9-13	198-501	30-55	300-657	24-29	67-214	12-15	21-65	26-32	92-235
Mean (SD)	262.06 (18.12)	8.47 (0.3)	94.23 (6.2)	251 (72.2)	12 (1.5)	322.1 (100.5)	49.54 (5.1)	442 (88.25)	25 (1.1)	99.25 (21.46)	13.5 (1)	40.74 (12.75)	28.21 (0.7)	157 (40.5)
47.26 ± 9.76
